# Supplementary material for: Multimodal learning reveals plants’ hidden sensory integration logic
Source: BMC Genomics. 2026 Feb 19;27:312. doi: 10.1186/s12864-026-12624-y (PMC13032346; doi:10.1186/s12864-026-12624-y)
Supplement: Supplementary file 1 — Supplementary Material 1. [file 12864_2026_12624_MOESM1_ESM.zip]

Archive with 3 entries (3 files):
- Vomo_Morilla_et_al_supplementary.pdf
- root_phenomics.tsv
- metabolomics.tsv
